# Supplementary material for: Targeting of interaction between BB0323-BB0238 informs new paradigms in Lyme disease therapeutics
Source: PLoS Pathog. 2026 Jan 2;22(1):e1013805. doi: 10.1371/journal.ppat.1013805 (PMC12758692; doi:10.1371/journal.ppat.1013805)
Supplement: S1 Table — (XLSX) [file ppat.1013805.s006.xlsx]

## Sheet: Sheet1
ID	Structure	Smiles	Cluster	Number_of_compounds_per_cluster	IC50, μM	Efficacy, %
NCGC00520820-01		Cc1oc(C2CCC2)nc1C(=O)NCCCN1CCCc2ccccc21	singletons	196	3.548	-106.8
NCGC00501612-01		C=CCOc1c(OC)ccc2c1CN(Cc1ccco1)C(=O)CCN2CC(O)COCc1ccco1	singletons	196	25.12	-132.5
NCGC00477562-01		O=C1NC2(CCN(Cc3ccsc3)C2)COc2ccccc21	singletons	196	28.18	-124.3
NCGC00443267-01		COc1cccc([C@@H]2CCN(Cc3[nH]c4ccccc4c3C)C[C@H]2O)c1	singletons	196	15.85	-88.92
NCGC00443746-01		Cc1nc(N2CCCCCC2)ncc1C(=O)O	singletons	196	25.12	-135.4
NCGC00511712-01		COCCN1CCCCc2cc(C(=O)Nc3ccc4c(c3)OCO4)sc21	singletons	196	12.59	-117
NCGC00393590-01		c1ccc(cc1)CN2CCOC[C@H]2c3[nH]cc(n3)c4ccc(s4)Cl	singletons	196	14.13	-104.6
NCGC00430658-01		COc1ccc(N2CCN(c3nc(C(=O)NCc4cccc(C)c4)cs3)CC2)cc1	singletons	196	5.623	-111.6
NCGC00400873-01		Cc1cccc(c1)c2nc(on2)[C@@H]3Cc4c(nc[nH]4)CN3C(=O)c5ccc(cc5)c6ccccc6	singletons	196	14.13	-111
NCGC00437145-01		Cn1c(CN2CCC(O)CC2)nnc1C1CCCN(Cc2ccccn2)C1	singletons	196	7.943	-105.8
NCGC00417129-01		Cc1cc([nH]c(=O)c1CNC(=O)c2cc(cc3c2OCCN3C(C)C)c4cccc(c4OC)OC)C	singletons	196	12.59	-124.5
NCGC00441815-01		Cc1cc(CNC(=O)c2cc(C(C)C)n3ncnc3n2)c2[nH]c(C)c(C)c2c1	singletons	196	25.12	-110.3
NCGC00537446-01		CC(=O)N1CCN(c2ccc(C(=O)N3CCN(Cc4ccccc4)CC3)nn2)C(=O)C1	singletons	196	6.31	-118
NCGC00437952-01		c1ccc2c(c1)c(c[nH]2)C(=O)NC3CCN(C3)c4cc(n[nH]4)c5ccc(cc5)Cl	singletons	196	17.78	-92.38
NCGC00426654-01		CCn1cc(cc1C(=O)N2CCN(CC2)c3ccccn3)c4ccc(cc4)Cl	singletons	196	14.13	-110
NCGC00522974-01	Structure is not released due to legal regulations.		singletons	196	6.31	-107.1
NCGC00520345-01		CCCn1c(=O)c2cc(C(=O)NCCCN3CCCc4ccccc43)nn2c2ccccc21	singletons	196	7.079	-121.7
NCGC00537260-01		COc1cccc2c1oc(=O)c(c2)c3cn4ccncc4n3	singletons	196	5.012	-106.4
NCGC00473537-01		c1ccc2c(c1)c3c(n2CC4CC4)CCN(C3)C(=O)c5cccc(c5)N(=O)=O	singletons	196	10	-106.4
NCGC00374733-01		C[S+](=O)(N1CC2(CCCN2CC3CCCCC3)Cc4c1cccc4)[O-]	singletons	196	25.12	-100.8
NCGC00442565-01		c1ccnc(c1)CN2CCc3c(nc[nH]3)C2c4ccc(cc4)c5ccccn5	singletons	196	1.995	-102.1
NCGC00434842-01		c1ccc2c(c1)CCN2c1nccnc1OC1CCNC1	singletons	196	15.85	-101.6
NCGC00440476-01		COCCNc1cc(c2cc[nH]c2n1)c3ccc4ccccc4n3	singletons	196	3.548	-117.9
NCGC00529263-01		c1ccn(c1)c2ccc(cc2)C(=O)N3CCCC3Cn4nccn4	singletons	196	25.12	-63.37
NCGC00517878-01		c1ccc(cc1)N2CCN(CC2)C(=O)c3nc(no3)c4ccnc(c4)N5CCCCC5	singletons	196	7.079	-107.5
NCGC00409110-01		c1ccc(cc1)N2Cc3c(c(n[nH]3)c4ccoc4)CC2=O	singletons	196	11.22	-107.9
NCGC00426275-01		CCn1c(C(=O)OC)c(NC(C)=O)c2cc(NC(C)Cc3ccccc3OC)cnc21	singletons	196	14.13	-78.94
NCGC00412103-01		C[S+](=O)(N1CCC(CC1)Cn2ccc3c2cc(nc3N4CCOCC4)c5cccc6c5cn[nH]6)[O-]	singletons	196	2.512	-107.3
NCGC00528717-01		c1cnn(c1)c2cc(ncn2)N3CC(C3)C(=O)Nc4[nH]ncn4	singletons	196	1.259	-97.56
NCGC00415257-01		N#Cc1ccccc1CN1CCNc2nc(CNCc3ccccc3)n(Cc3ccccc3)c2C1=O	singletons	196	28.18	-132.6
NCGC00438082-01		CN(C)c1cccc(c1)C(=O)NC2CCN(C2)c3cc(n[nH]3)c4cccs4	singletons	196	12.59	-111.3
NCGC00504580-01		CC(C)[C@@H]1C[C@@H]2C[C@@H](Nc3ccccn3)C[C@]2(c2ccccc2)CO1	singletons	196	28.18	-60.17
NCGC00520817-01		Cc1oc(C2CCC2)nc1C(=O)NCc1ccc(N2CCC(C)CC2)cc1	singletons	196	5.623	-101.2
NCGC00527438-01		c1ccc2c(c1)CCN(C2)C3CN(C3)[S+](=O)(c4ccccc4C#N)[O-]	singletons	196	15.85	-70.25
NCGC00394511-01		O=C1CO[C@H]2CN(c3ncccn3)C[C@H]2N1CC1CCCCC1	singletons	196	2.512	-103.3
NCGC00523625-01		O=C(O)c1ccc(N2CCCC2)nn1	singletons	196	25.12	-111.7
NCGC00395314-01		Cn1cc(c2c1cccc2)CN3C[C@@H]4C[C@H](C3)c5ccc(c(=O)n5C4)N[S+](=O)(c6cccc(c6)F)[O-]	singletons	196	6.31	-111
NCGC00423312-01		c1ccc(cc1)C2CN(CCO2)C(=O)c3ccc(cc3)c4ccco4	singletons	196	1.995	-104.6
NCGC00523088-01	Structure is not released due to legal regulations.		singletons	196	28.18	-126.3
NCGC00414483-01		CC1(C(=O)Nc2ccccc2)CN(Cc2ccccc2)Cc2ccc(N3CCOCC3)nc21	singletons	196	12.59	-102.9
NCGC00411328-01		c1ccc(CN2CCNc3cnc(Nc4ccc(N5CCOCC5)cc4)cc3C2)cc1	singletons	196	0.8913	-96.75
NCGC00523587-01		Cc1ccc(cc1C)c2c3ccccc3c(nn2)N4CCN(CC4)c5ccccn5	singletons	196	15.85	-110
NCGC00373644-01		FC(F)(F)c1ccc(CN2CC(N3CCc4ccccc43)C2)cc1	singletons	196	5.012	-103.4
NCGC00375467-01		O=C(C1CCCC1)N1CC2(CCN(Cc3ccc(Cl)cc3)C2)Cc2ccccc21	singletons	196	14.13	-125.4
NCGC00375061-01		c1ccn2c(c1)c(nc2C(=O)NCCc3ccc(cc3)Cl)c4ccc(cc4Cl)Cl	singletons	196	7.079	-67.18
NCGC00416871-01		CCc1cnc(N2CCC3(CC2)C(=O)Nc2cc(OCC4CC4)c(OC)cc23)nc1	singletons	196	14.13	-137
NCGC00411908-01		OC(c1ccccc1)c1nc(Nc2ccc3c(c2)OCO3)n[nH]1	singletons	196	8.913	-110.6
NCGC00456035-01		COc1cccc(CN2C(=O)CCCCC2C(=O)NCCc2c[nH]c3ccc(OC)cc23)c1	singletons	196	28.18	-74.07
NCGC00415721-01		O=C(c1nnc(COc2ccc3c(c2)OCO3)n1Cc1ccccc1)N1CCC[C@@H]1c1ccc(Br)cc1	singletons	196	11.22	-126.2
NCGC00410895-01		COc1ccnc(c1)c2nnc3n2nc(cc3)Nc4cc(c(c(c4)OC)OC)OC	singletons	196	0.4467	-96.64
NCGC00378162-01		NCCC(=O)N1CCC2(CC1)CN(C(=O)c1ccc(Cl)cc1)CCO2	singletons	196	14.13	-110
NCGC00412667-01		COc1ccc(cc1)Nc2cnc3n2nc(cc3)c4ccccc4	singletons	196	3.548	-101.6
NCGC00523446-01	Structure is not released due to legal regulations.		singletons	196	7.079	-159.4
NCGC00495922-01		Cc1cnc(n1C2CCCN(C2)[S+](=O)(c3ccccc3)[O-])c4ccccc4	singletons	196	28.18	-103.8
NCGC00529603-01		c1cc(sc1[S+](=O)(N2CCN(CC2)c3c4c5c(nn4ccn3)CCCC5)[O-])Cl	singletons	196	15.85	-104
NCGC00417057-01		CN1CCOc2c1cc(cc2C(=O)NCCc3c[nH]cn3)c4ccccc4F	singletons	196	7.943	-104.5
NCGC00504808-01		COc1ccc2c(c1)C(CN1CCN(CC(=O)OC(C)(C)C)CC1)=CC(C)(C)O2	singletons	196	25.12	-102.2
NCGC00410950-01		CN(C)C(=O)c1ccnc(c1)c2nnc3n2nc(cc3)N4CCN(CC4)C(=O)c5ccco5	singletons	196	14.13	-99.4
NCGC00523627-01		O=C(O)c1ccc(N2CCC(Cc3ccccc3)CC2)nn1	singletons	196	22.39	-115
NCGC00391713-01		CN1C[C@H](C[C@H]1c2nc(no2)c3ccc4ccccc4c3)NC(=O)c5ccc(cc5)N(C)C	singletons	196	15.85	-116
NCGC00496012-01		Cc1cccc(c1)C(=O)N2CCC(C2)c3nc(no3)c4cccn4C	singletons	196	22.39	-107.3
NCGC00504810-01		CCOC(=O)c1cc2c(Cl)c(N3CCN(CC4=CC(C)(C)Oc5ccc(OC)cc54)CC3)ccc2o1	singletons	196	2.818	-83.28
NCGC00415854-01	Structure is not released due to legal regulations.		singletons	196	3.981	-86.24
NCGC00518245-01		Cc1nc(C(=O)Nc2ccc3c(c2)OCO3)c(C)n1C1CCN(C)CC1	singletons	196	15.85	-101.4
NCGC00410415-01		CC(=O)NC1(CCN(C1)Cc2cccc(c2)c3ccc4c(c3)ccn4C)C	singletons	196	28.18	-129.8
NCGC00400134-01		C[C@@H]1C(=O)O[C@H]2[C@H]1CC[C@@]1(C)Cc3sc(NC(=O)COc4ccccc4)nc3[C@@H](C)[C@H]21	singletons	196	7.943	-68.44
NCGC00418539-01		c1ccc(c(c1)CN2CCOc3cc(ccc3C2)[S+](=O)(N)[O-])Cl	singletons	196	6.31	-116.1
NCGC00392478-01		c1ccnc(c1)c2cn(nn2)[C@H]3CO[C@H]4[C@@H]3OC[C@@H]4N	singletons	196	4.467	-101.8
NCGC00436255-01		Cc1ccc(cc1c2cc(nc3c2cc[nH]3)NCc4cccnc4)C(=O)N	singletons	196	12.59	-117.2
NCGC00511726-01		CCCN1CCCCc2cc(C(=O)Nc3ccc(OC)nc3)sc21	singletons	196	11.22	-107.4
NCGC00417384-01	Structure is not released due to legal regulations.		singletons	196	17.78	-94
NCGC00440165-01		c1ccc(cc1)c2cc3nc4c(c(=O)n3[nH]2)CCN(C4)C(=O)c5c6c([nH]n5)CCCCCC6	singletons	196	4.467	-119.6
NCGC00476393-01		c1ccn2c(c1)c(nc2C(=O)N3CCC(CC3)C#N)c4ccc(cc4Cl)Cl	singletons	196	15.85	-89.46
NCGC00421679-01		CC(C)NC(=O)N[C@H]1C[C@H]2C(=O)NC[C@@H](CCC(=O)N3CCN(c4ccccn4)CC3)N2C1	singletons	196	7.943	-90.24
NCGC00517026-01		CC1CCN(Cc2csc(N3CCN(C(=O)Cc4ccccc4)CC3)n2)CC1	singletons	196	15.85	-96.22
NCGC00526842-01		c1ccc2c(c1)ccn2c3cc(ncn3)N4CCCC(C4)C(=O)NCCn5cccc5	singletons	196	15.85	-128
NCGC00436665-01		c1ccnc(c1)CNc2cc(c3cc[nH]c3n2)c4cc(ncn4)N5CCCCC5	singletons	196	14.13	-98
NCGC00411303-01		c1ccc(Nc2cc3c(cn2)NCCN(Cc2cccs2)C3)cc1	singletons	196	14.13	-101.4
NCGC00412724-01		COc1ccccc1c2cnc(c3c2CCO3)NC(=O)Cc4[nH]nnn4	singletons	196	3.981	-96.2
NCGC00522736-01	Structure is not released due to legal regulations.		singletons	196	22.39	-81.02
NCGC00401291-01		COCCOc1cc(C)c2c(c1C)C[C@H](C(C)C(=O)NCc1cccs1)CC2	singletons	196	14.13	-98.03
NCGC00394629-01		Cc1ccc(cc1)c2nc(on2)[C@@H]3Cc4c(nc[nH]4)CN3Cc5cccs5	singletons	196	15.85	-114.6
NCGC00523837-01		COc1ccc(OCC(=O)Nc2nnc(C3CCCCC3)o2)cc1	singletons	196	7.079	-112.5
NCGC00516376-01		COCCCNC(=O)c1cn2c(n1)C(c1ccccc1)N(CC1CCCCC1)CC2	singletons	196	28.18	-61.45
NCGC00495675-01		O=C(CN1C(=O)C2(CCCCC2)C1c1ccccc1)NCCc1c[nH]c2ccccc12	singletons	196	14.13	-124.5
NCGC00474502-01		Cc1ccc(C(CC(=O)N2CCCCC2)c2cn(C)c3ccccc23)cc1	singletons	196	15.85	-90.98
NCGC00412677-01		CN(C)c1cccc(c1)c2cnc(c3c2CCO3)Nc4ccc(cc4)N5CCOCC5	singletons	196	1.122	-136.2
NCGC00417225-01		Cc1cc2c(n1C)cc(nc2N3CCN(CC3)c4ccccn4)c5c(noc5C)C	singletons	196	4.467	-119.4
NCGC00415897-01		c1ccc(cc1)N2CC3(C2)CN(CC3CNc4cccnc4)[S+](=O)(c5cccc(c5)C(F)(F)F)[O-]	singletons	196	14.13	-111.9
NCGC00522947-01	Structure is not released due to legal regulations.		singletons	196	14.13	-119.4
NCGC00375334-01		Cn1ccc(C(=O)NCc2nnc3n2C(C(=O)NCC2CC2)CC3)n1	singletons	196	12.59	-102.8
NCGC00454161-01		Cc1cn2nc(C(=O)Nc3ccc4c(c3)OCCO4)cc2c(N(C)Cc2ccccc2)n1	singletons	196	22.39	-106.8
NCGC00476472-01		c1cc(ccc1c2c3cnccn3c(n2)C(=O)NCc4ccc5c(c4)OCO5)F	singletons	196	14.13	-129.6
NCGC00413059-01	Structure is not released due to legal regulations.		singletons	196	7.943	-68.38
NCGC00427562-01		c1cc(cc(c1)NC(=O)NCc2ccco2)c3ccc(nn3)N4CCCC4	singletons	196	28.18	-110.8
NCGC00409787-01		COc1ccccc1Nc1ncc2c(n1)CN(C(=O)c1cc3ccccc3n1C)CCN2	singletons	196	17.78	-96.75
NCGC00421683-01		O=C(CC[C@@H]1CNC(=O)[C@@H]2C[C@H](NCc3ccccn3)CN21)NCc1ccccc1	singletons	196	7.943	-113.3
NCGC00373940-01		O=C1Nc2ccccc2C12CN(Cc1ccc(C(F)(F)F)cc1)C2	singletons	196	28.18	-72.87
NCGC00426204-01		Cn1cc2c3c(cccc31)CN(C(=O)c1ccccc1F)CC2	singletons	196	14.13	-89
NCGC00496007-01		Cn1cccc1c2nc(on2)C3CCN(C3)Cc4nc(no4)c5cccc(c5OC)OC	singletons	196	6.31	-107
NCGC00439868-01		O=C1NCC2(CCCN(C(=O)c3cnc4c(O)cccn4c3=O)C2)O1	singletons	196	4.467	-96.8
NCGC00412538-01		CN(C)c1ccc2ncc(Nc3cc(F)cc(N4CCOCC4)c3)n2n1	singletons	196	15.85	-107
NCGC00504204-01		O[C@@H]1CNC2Cc3c([nH]c4ccccc34)C1C2	singletons	196	14.13	-71.13
NCGC00504541-01		c1ccc(CN(Cc2ccoc2)[C@@H]2C[C@@H]3CO[C@H](c4ccccc4)C[C@@H]3C2)cc1	singletons	196	14.13	-113.5
NCGC00520336-01		CCn1c(=O)c2cc(C(=O)NCc3ccc(N4CCC(C)CC4)cc3)nn2c2ccccc21	singletons	196	14.13	-121.1
NCGC00519879-01		COc1cccc(NC(=O)c2nc(N(C)C)c3c(C)scc3n2)c1	singletons	196	15.85	-104
NCGC00391290-01		O=C(NC1CCCCC1)O[C@@H]1CO[C@H]2[C@@H]1OC[C@@H]2n1nnnc1SCc1ccco1	singletons	196	1.122	-96.8
NCGC00410814-01		CN(C)c1ccc2nnc(n2n1)c3cc(ccn3)C(=O)NCCCn4ccnc4	singletons	196	2.818	-97.22
NCGC00519895-01		Cn1cc2c(N3CCCC3)nc(C(=O)NCc3ccc(N4CCCCC4)cc3)nc2n1	singletons	196	12.59	-120.7
NCGC00478186-01		CCOc1ccccc1CN1CCC2(CCN(C(=O)c3ccccc3C)CC2)Oc2ccccc21	singletons	196	12.59	-124.4
NCGC00420032-01		CC(C)c1ccc(CC(=O)N2CCCc3ncc(C(=O)NCCc4c[nH]c5ccccc45)cc32)cc1	singletons	196	7.079	-101.8
NCGC00412486-01		CN(C)c1ccc2ncc(Nc3ccc(Cl)cn3)n2n1	singletons	196	15.85	-102.2
NCGC00373428-01		FC(F)(F)c1ccc(CN2CCC3(CC(c4cccc(C(F)(F)F)c4)=NO3)C2)cc1	singletons	196	17.78	-76.95
NCGC00493332-01		c1ccn(c1)CC2CN([S+](=O)(c3cccnc3O2)[O-])Cc4cccc(c4)F	singletons	196	12.59	-100.5
NCGC00504272-01	Structure is not released due to legal regulations.		singletons	196	8.913	-92.11
NCGC00504815-01		COC(=O)c1ccc(COCC2=CC(C)(C)Oc3ccc(OC)cc32)cc1	singletons	196	12.59	-127
NCGC00410769-01		Cc1ccc(nc1)c2nnc3n2nc(cc3)c4ccoc4	singletons	196	1	-96.8
NCGC00426736-01		COc1ccc(c(c1)NC(=O)Cc2cccn2c3ccc(cc3)Cl)OC	singletons	196	4.467	-100.4
NCGC00495956-01		O=C(c1ccc2ncccc2c1)N1CC(n2ccnc2)C1	singletons	196	1.995	-105.3
NCGC00412676-01		CN(C)c1cccc(c1)c2cnc(c3c2CCO3)Nc4cnccn4	singletons	196	4.467	-111.4
NCGC00457324-01		Cc1cc(C(=O)N2CCC(CCOc3ccc(F)cc3)C2)c(C)n1Cc1ccc(F)cc1	singletons	196	15.85	-120.8
NCGC00417343-01		Cc1nnc(n1c2ccccc2)c3cc(ccn3)NCCCOC	singletons	196	4.467	-106
NCGC00426539-01		COc1ccc(O)c(CN2CCCC(Nc3ccc(F)cc3)C2)c1	singletons	196	15.85	-112.5
NCGC00396739-01		COC(=O)[C@@H]1Cc2ncn(Cc3ccc(Cl)cc3)c2CN1Cc1ccc(N(C)C)cc1	singletons	196	5.012	-136
NCGC00474027-01		CCC1Oc2ccc(NC(=O)c3ccccc3OC(C)=O)cc2CN(Cc2ccccc2F)C1=O	singletons	196	14.13	-62.83
NCGC00414717-01		c1ccc(cc1)Cn2cnc(=O)c3c2ccc(n3)c4ccoc4	singletons	196	5.012	-100.6
NCGC00434094-01		CNc1cccnc1OC2CCN(C2)[S+](=O)(c3ccc4c(c3)CCC4)[O-]	singletons	196	15.85	-116.8
NCGC00435043-01		c1ccc(cc1)N2CCC(C2)Cn3ccnc3c4cc5n(n4)CCCNC5	singletons	196	2.239	-98.6
NCGC00520269-01		CN(CCCNC(=O)C1CCc2nc(N3CCCCC3)ncc2C1)c1ccccc1	singletons	196	12.59	-123.3
NCGC00423698-01		COc1ccc2[nH]c(CNc3cc([C@H]4C[C@@H](N)C4)nc(C)n3)cc2c1	singletons	196	11.22	-122.3
NCGC00415890-01		O=C(NCC1CN(C(=O)Cc2ccc(C(F)(F)F)cc2)CC12CN(c1ccccc1)C2)c1ccccc1	singletons	196	14.13	-104.9
NCGC00504809-01		CCOC(=O)c1cccc(NCC2=CC(C)(C)Oc3ccc(OC)cc32)c1	singletons	196	15.85	-104
NCGC00504243-01		Cc1cccc(c1N2C(=C(c3ccccc3[S+]2(=O)[O-])OC)C(=O)OCc4ccccc4)C	singletons	196	8.913	-67.46
NCGC00104493-01		Cc1ccc(NCc2nc3ccccc3n2CCOc2ccccc2C)cc1	singletons	196	20.45	-109.4
NCGC00115014-02		CCOC(=O)c1c(c(sc1NC(=O)c2c(cnc(n2)[S+](=O)(C)[O-])Cl)C(=O)C)C	singletons	196	0.3241	-115.8
NCGC00131730-01		CCc1c(C)sc2c1CCN(C(=O)Nc1cc(OC)c(OC)c(OC)c1)C2c1ccccc1	singletons	196	16.24	-62.81
NCGC00099335-01		Cc1cccc(c1)n2c(nc3ccccc3c2=O)/C=C/c4cn(c5c4cccc5)C	singletons	196	4.08	-104.4
NCGC00134531-01		CCN(CC)c1ccc(C(=O)N2CCc3c([nH]c4ccccc34)C2c2ccc(F)cc2)cc1	singletons	196	12.9	-91.85
NCGC00132141-01		COc1ccccc1NC(=O)c1cc2cc3ccc(OC)c(Cl)c3nc2s1	singletons	196	2.045	-100.4
NCGC00125902-01		CCc1nnc2c(Nc3ccc(N(CC)CC)cc3C)nc3ccccc3n12	singletons	196	4.08	-70.39
NCGC00118347-01		COC(=O)c1c(csc1NC(=O)COc2ccccc2)c3cccs3	singletons	196	20.45	-66.47
NCGC00139803-01		c1ccc(cc1)c2c(nnc(n2)SCC(=O)Nc3ccccc3Cl)c4ccccc4	singletons	196	18.23	-103.3
NCGC00121327-01		COc1ccc(OC)c(NC(=O)N2CC(C)Oc3ccc(C)cc32)c1	singletons	196	20.45	-95
NCGC00122705-02		CCc1ccc(cc1)NC(=O)CSc2c3c(nc(n2)c4cccc(c4)OC)Oc5c(ncc(c5C3)CO)C	singletons	196	4.08	-96.1
NCGC00129141-01		Cc1c(c2ncc(c(n2n1)C)C(=O)N3CCN(CC3)c4ccccc4)c5ccccc5	singletons	196	16.24	-91.95
NCGC00139164-02		CCOC(=O)c1c2c(sc1NC(=O)c3ccc(cc3)[S+](=O)(N(C)C4CCCCC4)[O-])CN(CC2)C(C)C	singletons	196	5.137	-86.9
NCGC00122403-01		COc1ccc(CCNC(=O)c2ccc(Cn3c(=O)c4cccn4c4cccnc43)cc2)cc1OC	singletons	196	28.89	-102.9
NCGC00101532-01		CCN(CC)c1ccc(cc1)NC(=O)c2cnn3c2nc(cc3C(F)F)c4ccccc4	singletons	196	2.889	-104
NCGC00137669-01		O=C(CSc1nccn1C1CCCC1)Nc1cc(C(F)(F)F)ccc1Cl	singletons	196	14.48	-93.27
NCGC00140677-01		CCOc1ccccc1NC(=O)c1c(NCc2ccc(OC)c(OC)c2OC)sc2c1CCC(C)C2	singletons	196	10.25	-70.83
NCGC00098225-01		Cc1ccc2c(c1)nc(o2)c3cc(ccc3Cl)NC(=O)/C=C/c4ccco4	singletons	196	12.9	-96.2
NCGC00132313-01		COc1ccccc1NC(=O)C1=C(C)Nc2ncnn2C1c1ccc[nH]1	singletons	196	18.23	-119
NCGC00141306-01		c1ccc(cc1)c2ccnc3c2c(=O)n([nH]3)c4ccccc4	singletons	196	2.295	-107.1
NCGC00113048-01		CCc1cc2c(cc3c(=O)n(CCCC(=O)NCc4cccc(Br)c4)ncn32)s1	singletons	196	20.45	-70.78
NCGC00117547-01		Cc1cc(n2c(n1)nc(n2)c3ccc(cc3)Cl)Nc4cccc(c4)OC	singletons	196	4.08	-86.5
NCGC00108150-02		O=C(NCc1ccco1)c1ccc2c(c1)N(Cc1c(F)cccc1Cl)C(=O)c1ccccc1S2	singletons	196	4.08	-63.88
NCGC00106780-01		Cc1ccn2c(c1)nc(c2Nc3ccc(cc3)F)c4ccccn4	singletons	196	3.241	-100.7
NCGC00110954-02		CCOc1ccc(C(=O)c2cn(CC(=O)Nc3ccc4c(c3)OCO4)c3ccc(OC)cc3c2=O)cc1	singletons	196	2.889	-96.8
NCGC00114850-02		CCc1ccc(cc1)C(=O)c2c(c(c3n2cccc3)c4nc(cs4)c5ccc6c(c5)OCO6)N	singletons	196	3.241	-81.04
NCGC00105170-01		CCc1ccc(cc1)c2cc3c(nccn3n2)N4CCN(CC4)c5ccccc5	singletons	196	6.467	-114.7
NCGC00098592-01		CCOc1ccc(cc1)n2nc3ccc(cc3n2)NC(=O)c4ccc(o4)c5cccc(c5)Cl	singletons	196	16.24	-125
NCGC00115663-01		Cc1nnc(SCC(=O)Nc2ccc(N(C)C)cc2)nc1O	singletons	196	14.48	-123.7
NCGC00112935-01		CCOc1ccc(cc1)Nc2c3cc(ccc3ncc2[S+](=O)(c4ccc(cc4)C)[O-])F	singletons	196	18.23	-109.5
NCGC00131891-01		Cn1cc(c2c1cccc2)c3cc4n(n3)CCC(=O)N4CCCC(=O)Nc5cc(cc(c5)OC)OC	singletons	196	14.48	-94.24
NCGC00128725-01		Cc1ccc(cc1C)C(=O)Nc2nc(ns2)c3c(n(nn3)c4ccc(c(c4)Cl)OC)C	singletons	196	5.137	-100.7
NCGC00100534-01		COc1ccc(cc1)c2ccc3c(c(sc3n2)C(=O)c4ccc(c(c4)OC)OC)N	singletons	196	20.45	-128
NCGC00102306-01		c1ccc(cc1)/N=c\2/n(c(cs2)c3ccc(cc3)Cl)Cc4ccc5c(c4)OCO5	singletons	196	10.25	-102
NCGC00116372-01		O=c1oc2c3c(ccc2c2ccccc12)OCN(Cc1cccc(Cl)c1)C3	singletons	196	3.637	-91.13
NCGC00127074-01		COc1ccc(c(c1)NCc2cccn2c3nnc(s3)N4CCCCC4)OC	singletons	196	4.08	-102.2
NCGC00137622-01		O=C(Nc1ccc(N2CCOCC2)c(C(=O)O)c1)c1ccc(Br)cc1	singletons	196	6.467	-117.8
NCGC00099919-01		CCOC(=O)c1cnc2c(ccc3ccccc32)c1Nc1ccc(N(C)C)cc1	singletons	196	1.448	-99.2
NCGC00107910-01		Cc1ccc(cc1)NC(=O)Cn2c(cn(c2=O)c3ccccc3)c4ccc5c(c4)OCO5	singletons	196	7.256	-96.31
NCGC00105015-01		Cc1c(sc2c1c(=O)n(c(=O)n2Cc3c(cccc3Cl)F)c4ccc(cc4)Cl)C	singletons	196	6.467	-70.26
NCGC00133681-01		Cc1ccc(OCC(=O)Nc2ccc(OCc3cc(=O)n4cccc(C)c4n3)cc2)cc1C	singletons	196	2.575	-95
NCGC00117277-01		CCCCOc1ccc(C(=O)N(Cc2ccco2)Cc2ccco2)cc1	singletons	196	8.142	-108.3
NCGC00101677-01		Cc1c(c2nc(cc(n2n1)C(F)(F)F)c3ccccc3)c4ccccc4OC	singletons	196	7.256	-108.8
NCGC00130636-01		COc1ccc(C(=O)Nc2cccc(C(=O)OCc3cc(=O)n4nc(C5CC5)sc4n3)c2)cc1	singletons	196	4.08	-92.4
NCGC00128164-01		CCOc1ccccc1NC(=O)C2CCN(CC2)[S+](=O)(c3ccc4c(c3)c5c([nH]4)CCCCC5)[O-]	singletons	196	16.24	-115.9
NCGC00125384-01		COc1ccc(NC(=O)c2ccc3c(=O)n4nc(Nc5ccccc5C)sc4nc3c2)cc1Cl	singletons	196	2.045	-111.3
NCGC00141835-01		CCN(CC)c1ccc(NC(=O)CN2CCN(S(=O)(=O)c3ccc(C(C)C)cc3)CC2)cc1	singletons	196	6.467	-103.6
NCGC00131512-01		Cc1ccc(cc1)[S+](=O)(NCC(c2ccc(cc2)N(C)C)N3CCc4c3cccc4)[O-]	singletons	196	5.137	-104.6
NCGC00113632-01		COc1ccc(N2CCN(CCCNC(=O)c3ccc4nc(N5CCCCC5)sc4c3)CC2)cc1	singletons	196	16.24	-125.2
NCGC00123815-02		COc1ccc(cc1)N2CCN(CC2)CCCNC(=O)Cn3c4ccccc4cc3c5cccs5	singletons	196	2.045	-114.6
NCGC00123836-01		Cc1ccc(NC(=O)N(Cc2ccc3c(c2)OCO3)C2CCN(Cc3ccccc3)CC2)cc1Cl	singletons	196	18.23	-112.4
NCGC00102225-01		COc1ccc(Cl)cc1NC(=O)CSc1nc2ccccc2nc1N1CCCCC1	singletons	196	11.5	-61.41
NCGC00134265-01		CN(C)c1ccc(Nc2ncnc3sc4c(c23)CCCC4)cc1	singletons	196	1.823	-98.3
NCGC00141332-02		Cc1ccc(cc1)C(=O)OC2=C(N([S+](=O)(c3c2cccc3)[O-])C)C(=O)c4ccccc4	singletons	196	7.256	-100.2
NCGC00138541-01		COCCCn1c(SCC(=O)NCc2ccccc2)nc2c(sc3ccccc32)c1=O	singletons	196	7.256	-68.43
NCGC00132851-01		Cc1ccc(n1c2c3cccnc3sc2C(=O)NCC(C)c4ccccc4)C	singletons	196	20.45	-113.2
NCGC00102157-01		Cc1ccc(Oc2nc3c(c(=O)n(Cc4ccccc4)c(=O)n3C)n2C)cc1C	singletons	196	20.45	-128
NCGC00117836-02		CCc1ccc(cc1)CN(Cc2ccco2)c3cnc(nc3C(=O)Nc4ccccc4Cl)[S+](=O)(C)[O-]	singletons	196	9.135	-66.81
NCGC00132638-01		Cc1c(c(on1)/C=C/c2ccccc2F)[S+](=O)(N3CCC(CC3)C(=O)N4CCN(CC4)c5cccc(c5)OC)[O-]	singletons	196	9.135	-72.26
NCGC00138973-01		COc1ccc(cc1OC)CCNc2c3c(cn(c3ncn2)c4ccc(cc4)F)c5ccccc5	singletons	196	20.45	-85.6
NCGC00112628-01		CC(C)c1ccc(NC(=O)C(Cc2ccccc2)n2cccc2)cc1	singletons	196	12.9	-130.1
NCGC00102585-01		Cc1cc(n2c(n1)c(c(n2)C)c3ccc(c(c3)OC)OC)c4ccc(cc4)OC	singletons	196	18.23	-84.03
NCGC00132139-01		Cc1ccc2nc3sc(C(=O)NCCCN(C)c4ccccc4)cc3cc2c1	singletons	196	3.241	-68.89
NCGC00104105-01		CCOC(=O)c1cc2c(=O)n3ccccc3nc2n(Cc2ccco2)/c1=N\C(=O)c1cccc(C)c1	1	4	6.467	-100.7
NCGC00141381-02		CCOC(=O)c1cc2c(=O)n3ccccc3nc2n(Cc2ccco2)/c1=N\C(=O)c1cccc(Br)c1	1	4	6.467	-111.8
NCGC00104111-01		CCOC(=O)c1cc2c(=O)n3ccccc3nc2n(Cc2ccco2)/c1=N\C(=O)c1ccc(Br)cc1	1	4	9.135	-104
NCGC00104133-02		CCOC(=O)c1cc2c(=O)n3ccccc3nc2n(Cc2ccco2)/c1=N\C(=O)c1ccccc1OC	1	4	28.89	-67.74
NCGC00135154-01		Cc1ccc(cc1C)N[S+](=O)(c2ccc3c(c2)c4c([nH]3)CCCCCC4)[O-]	2	4	14.48	-82.78
NCGC00135124-01		Cc1cccc(c1)N[S+](=O)(c2ccc3c(c2)c4c([nH]3)CCCCCC4)[O-]	2	4	20.45	-78.5
NCGC00124271-01		Cc1ccc(cc1N(C)C)N[S+](=O)(c2ccc3c(c2)c4c([nH]3)CCCC4)[O-]	2	4	20.45	-75.92
NCGC00135150-01		COc1cc(cc(c1)OC)N[S+](=O)(c2ccc3c(c2)c4c([nH]3)CCCCCC4)[O-]	2	4	18.23	-77.02
NCGC00111061-01		c1ccc2c(c1)-c3c4c(c(cc(c4no3)NCCO)NC5CCCCC5)C2=O	3	4	1.823	-105.8
NCGC00111039-01		CC(C)CNc1cc(c2c3c1noc3-c4ccccc4C2=O)NC5CCCCC5	3	4	1.823	-113.5
NCGC00111057-01		CCCCNc1cc(c2c3c1noc3-c4ccccc4C2=O)NC5CCCCC5	3	4	0.5764	-102.2
NCGC00111037-01		CCN(CC)c1cc(c2c3c1noc3-c4ccccc4C2=O)NC5CCCCC5	3	4	2.045	-111.4
NCGC00117958-01		CC1CCN(CC1)c2c(nc(o2)c3ccc(o3)COc4ccccc4)C#N	4	2	1.823	-101.6
NCGC00118082-01		CC1CCN(CC1)c2c(nc(o2)c3ccc(o3)COc4ccc(cc4)OC)C#N	4	2	3.241	-107.9
NCGC00114962-02		CCCOCc1cc(CN2CCN(c3ccccc3OC)CC2)c(O)c2ncccc12	5	6	0.5137	-98.41
NCGC00114966-01		CC(C)OCc1cc(CN2CCN(c3ccccc3)CC2)c(O)c2ncccc12	5	6	1.15	-100.4
NCGC00114940-02		CCOCc1cc(CN2CCN(c3ccccc3OC)CC2)c(O)c2ncccc12	5	6	0.7256	-103.7
NCGC00114968-02		COc1ccccc1N1CCN(Cc2cc(COC(C)C)c3cccnc3c2O)CC1	5	6	0.7256	-98.6
NCGC00114958-02		CCOCc1cc(CN2CCN(c3cccc(Cl)c3)CC2)c(O)c2ncccc12	5	6	2.295	-96.2
NCGC00114960-02		CCOCc1cc(CN2CCN(c3cccc(C(F)(F)F)c3)CC2)c(O)c2ncccc12	5	6	3.241	-103.1
NCGC00132202-01		CC(C)Oc1ccc(cc1)CNC(=O)CN2c3cc(nn3CCC2=O)c4cn(c5c4cccc5)C	6	3	7.256	-79.85
NCGC00132206-01		CCc1ccc(cc1)CNC(=O)CN2c3cc(nn3CCC2=O)c4cn(c5c4cccc5)C	6	3	16.24	-88.13
NCGC00132204-01		CCCCOc1ccc(cc1)CNC(=O)CN2c3cc(nn3CCC2=O)c4cn(c5c4cccc5)C	6	3	7.256	-89.53
NCGC00122751-01		COc1ccccc1NC(=O)CSc2ccc(nn2)c3ccccn3	7	9	2.295	-110
NCGC00122729-01		Cc1cccc(c1)NC(=O)CSc2ccc(nn2)c3ccccn3	7	9	2.575	-104
NCGC00122757-01		COc1cc(cc(c1)OC)NC(=O)CSc2ccc(nn2)c3ccccn3	7	9	2.575	-106.2
NCGC00122749-01		CCc1ccc(cc1)NC(=O)CSc2ccc(nn2)c3ccccn3	7	9	2.575	-87.4
NCGC00122759-01		Cc1ccc(c(c1)NC(=O)CSc2ccc(nn2)c3ccccn3)OC	7	9	3.637	-99.7
NCGC00122755-01		c1ccnc(c1)c2ccc(nn2)SCC(=O)Nc3ccc(cc3F)F	7	9	4.578	-103.1
NCGC00122727-01		Cc1ccccc1NC(=O)CSc2ccc(nn2)c3ccccn3	7	9	4.08	-102
NCGC00122731-01		Cc1cc(c(c(c1)C)NC(=O)CSc2ccc(nn2)c3ccccn3)C	7	9	3.637	-91.39
NCGC00122753-01		CCOC(=O)c1ccc(cc1)NC(=O)CSc2ccc(nn2)c3ccccn3	7	9	2.575	-98.97
NCGC00111063-01		c1ccc2c(c1)-c3c4c(c(cc(c4no3)N5CCN(CC5)C6CCCCC6)NCCO)C2=O	8	5	6.467	-97.26
NCGC00111069-02		CN(C)CCCNc1cc(c2c3c1C(=O)c4ccccc4-c3on2)N5CCN(CC5)C6CCCCC6	8	5	2.295	-134.2
NCGC00111033-01		CCCCNc1cc(c2c3c1C(=O)c4ccccc4-c3on2)N5CCN(CC5)C6CCCCC6	8	5	0.1823	-124.4
NCGC00111065-01		CCNc1cc(c2c3c1C(=O)c4ccccc4-c3on2)N5CCN(CC5)C6CCCCC6	8	5	1.823	-98.24
NCGC00111067-01		COCCNc1cc(c2c3c1C(=O)c4ccccc4-c3on2)N5CCN(CC5)C6CCCCC6	8	5	1.448	-115.5
NCGC00131410-01		CCOc1ccccc1C(=O)NCC(c1ccc(N(C)C)cc1)N1CCc2ccccc21	9	3	2.295	-100.4
NCGC00131386-01		COc1ccc(C(=O)NCC(c2ccc(N(C)C)cc2)N2CCc3ccccc32)cc1	9	3	5.764	-103.2
NCGC00131416-01		COc1ccccc1C(=O)NCC(c1ccc(N(C)C)cc1)N1CCc2ccccc21	9	3	2.889	-107.2
NCGC00116625-01		N#Cc1nc(/C=C/c2ccc(F)cc2)oc1N1CCCCCC1	10	3	2.889	-113
NCGC00116663-01		COc1ccccc1/C=C/c1nc(C#N)c(N2CCCCCC2)o1	10	3	4.578	-103.3
NCGC00116721-01		COc1cccc(/C=C/c2nc(C#N)c(N3CCCCCC3)o2)c1	10	3	2.295	-107.5
NCGC00523967-01		N#Cc1nc(/C=C/c2ccccc2Cl)oc1N1CCN(C(=O)c2ccccc2F)CC1	11	4	3.981	-101
NCGC00116595-01		N#Cc1nc(/C=C/c2ccc(F)cc2)oc1N1CCN(c2ccccc2)CC1	11	4	1.448	-89.15
NCGC00116589-01		N#Cc1nc(/C=C/c2ccc(F)cc2)oc1N1CCCCC1	11	4	4.578	-115
NCGC00116464-01		COc1ccc(N2CCN(c3oc(/C=C/c4cc(OC)c(OC)c(OC)c4)nc3C#N)CC2)cc1	11	4	2.889	-88.5
NCGC00140589-02		COc1ccc(N2CCN(CCCNC(=O)c3cc(Nc4ccc(OC)cc4OC)nc4ccccc34)CC2)cc1	12	3	4.08	-107.5
NCGC00140331-02		COc1ccc(N2CCN(CCCNC(=O)c3cc(Nc4ccccc4OC)nc4ccccc34)CC2)cc1	12	3	2.889	-107
NCGC00140661-02		COc1ccc(Nc2cc(C(=O)NCCCN3CCN(c4ccc(OC)cc4)CC3)c3ccccc3n2)cc1	12	3	6.467	-118.4
NCGC00141096-01		Cc1cccc(NC(c2ccccc2F)c2ccc3ccc(C)nc3c2O)n1	13	7	16.24	-125.3
NCGC00099932-02		Cc1cccc(NC(c2cccc(Cl)c2)c2ccc3cccnc3c2O)n1	13	7	0.5146	-127
NCGC00101025-02		CCOc1cc(C(Nc2cc(C)ccn2)c2ccc3cccnc3c2O)ccc1OC	13	7	0.2144	-99.2
NCGC00102276-01		Cc1ccnc(NC(c2ccccc2F)c2ccc3cccnc3c2O)c1	13	7	2.575	-104
NCGC00099934-01		Cc1ccnc(NC(c2cc(C)ccc2O)c2ccc3cccnc3c2O)c1	13	7	0.5137	-97.4
NCGC00099928-01		Cc1ccc(C(Nc2ccccn2)c2ccc3cccnc3c2O)cc1	13	7	0.7256	-101.5
NCGC00135751-02		Oc1c(C(Nc2ccccn2)c2ccccc2F)ccc2cccnc12	13	7	1.703	-103.6
NCGC00128718-01		COc1cc(CCNC(=O)c2ccc3c(c2)c(C)c(C)n3Cc2cccc(C)c2)cc(OC)c1OC	14	20	2.889	-76.38
NCGC00128896-01		Cc1c(C)n(Cc2ccccc2)c2ccc(C(=O)NCC(C)c3ccccc3)cc12	14	20	10.25	-83.96
NCGC00129028-01		COc1ccc(OC)c(CNC(=O)c2ccc3c(c2)c(C)c(C)n3Cc2ccc(Cl)cc2)c1	14	20	12.9	-125.4
NCGC00128924-01		Cc1c(C)n(Cc2ccccc2)c2ccc(C(=O)NCc3ccc(OC(C)C)cc3)cc12	14	20	6.467	-113.1
NCGC00128906-01		COc1ccc(OC)c(CCNC(=O)c2ccc3c(c2)c(C)c(C)n3Cc2ccccc2)c1	14	20	12.9	-126.2
NCGC00129032-01		Cc1cccc(Cn2c(C)c(C)c3cc(C(=O)NCc4ccco4)ccc32)c1	14	20	6.467	-107.8
NCGC00128866-01		CCc1ccc(NC(=O)c2ccc3c(c2)c(C)c(C)n3Cc2ccccc2)cc1	14	20	5.137	-72.85
NCGC00129020-01		Cc1c(n(c2c1cc(cc2)C(=O)NCCc3ccc(cc3)[S+](=O)(N)[O-])Cc4ccc(cc4)Cl)C	14	20	0.1624	-62.45
NCGC00128898-01		CCOc1ccc(CCNC(=O)c2ccc3c(c2)c(C)c(C)n3Cc2ccccc2)cc1OCC	14	20	16.24	-115.1
NCGC00128992-01		CCc1cccc(NC(=O)c2ccc3c(c2)c(C)c(C)n3Cc2ccc(F)cc2)c1	14	20	6.467	-90.18
NCGC00128864-01		CCc1ccccc1NC(=O)c1ccc2c(c1)c(C)c(C)n2Cc1ccccc1	14	20	11.5	-109.6
NCGC00128964-01		COc1ccc(NC(=O)c2ccc3c(c2)c(C)c(C)n3Cc2ccc(F)cc2)c(OC)c1	14	20	16.24	-125.1
NCGC00128874-01		Cc1cccc(CNC(=O)c2ccc3c(c2)c(C)c(C)n3Cc2ccccc2)c1	14	20	10.25	-97.45
NCGC00128902-01		COc1cccc(CNC(=O)c2ccc3c(c2)c(C)c(C)n3Cc2ccccc2)c1OC	14	20	14.48	-116.1
NCGC00128872-01		Cc1c(C)n(Cc2ccccc2)c2ccc(C(=O)NC(C)c3ccccc3)cc12	14	20	4.08	-92.1
NCGC00129022-01		CCOc1ccc(CNC(=O)c2ccc3c(c2)c(C)c(C)n3Cc2ccc(Cl)cc2)cc1	14	20	5.764	-83.09
NCGC00128870-01		Cc1ccccc1NC(=O)c1ccc2c(c1)c(C)c(C)n2Cc1ccccc1	14	20	4.08	-66.17
NCGC00128716-01		COc1cc(CNC(=O)c2ccc3c(c2)c(C)c(C)n3Cc2cccc(C)c2)cc(OC)c1OC	14	20	6.467	-112.8
NCGC00128926-01		CCc1ccc(CNC(=O)c2ccc3c(c2)c(C)c(C)n3Cc2ccccc2)cc1	14	20	6.467	-85.46
NCGC00128900-01		Cc1c(C)n(Cc2ccccc2)c2ccc(C(=O)NCc3ccccc3F)cc12	14	20	6.467	-101.2
NCGC00115589-01		CC(C)COc1ccc(C(=O)N(Cc2ccc(N(C)C)cc2)Cc2ccco2)cc1	15	2	5.137	-114.3
NCGC00115587-01		CC(C)Oc1ccc(C(=O)N(Cc2ccc(N(C)C)cc2)Cc2ccco2)cc1	15	2	3.637	-101.6
NCGC00132218-02		Cc1ccc(cc1)[S+](=O)(c2c(c(sc2Nc3cc(ccc3C)C)C(=O)c4ccc5c(c4)OCO5)N)[O-]	16	6	5.764	-88.61
NCGC00132191-02		CCOc1ccc(cc1)Nc2c(c(c(s2)C(=O)c3ccc(cc3)F)N)[S+](=O)(c4ccc(cc4)C)[O-]	16	6	9.135	-79.67
NCGC00132228-02		Cc1ccc(cc1)C(=O)c2c(c(c(s2)Nc3ccc(cc3)C)[S+](=O)(c4ccc(cc4)OC)[O-])N	16	6	9.135	-92.7
NCGC00114487-01		Cc1ccc(c(c1)C)Nc2c(c(c(s2)C(=O)c3cccc(c3)OC)N)[S+](=O)(c4ccccc4)[O-]	16	6	10.25	-104.5
NCGC00132193-02		CCOc1ccc(cc1)Nc2c(c(c(s2)C(=O)c3ccc4c(c3)OCO4)N)[S+](=O)(c5ccc(cc5)C)[O-]	16	6	5.137	-77.28
NCGC00114515-02		COc1ccc(cc1)[S+](=O)(c2c(c(sc2Nc3cccc(c3)Cl)C(=O)c4ccccc4)N)[O-]	16	6	11.5	-102.6
NCGC00128800-01		Cc1ccccc1CCNC(=O)c1ccc2c(c1)c(C)c(C)n2C	17	4	14.48	-136.3
NCGC00128744-01		Cc1c(C)n(C)c2ccc(C(=O)NCCc3ccc(Cl)cc3)cc12	17	4	3.241	-83.36
NCGC00128806-01		CCn1c(C)c(C)c2cc(C(=O)NCCc3ccc(C)cc3)ccc21	17	4	7.256	-116.5
NCGC00128810-01		CCn1c(C)c(C)c2cc(C(=O)NCC(C)c3ccccc3)ccc21	17	4	16.24	-114
NCGC00138502-01		CN(C)c1ccc(NC(=O)CSC2=Nc3ccccc3C3=NC(CC(=O)NCc4ccccc4)C(=O)N23)cc1	18	2	5.137	-108.7
NCGC00138563-02		COc1cccc(NC(=O)CSC2=Nc3ccccc3C3=NC(CC(=O)NCc4ccc5c(c4)OCO5)C(=O)N23)c1	18	2	28.89	-85.43
NCGC00128798-01		COc1ccc(OC)c(CNC(=O)c2ccc3c(c2)c(C)c(C)n3C)c1	19	5	16.24	-128
NCGC00128772-01		Cc1c(C)n(C)c2ccc(C(=O)NCc3cccc(F)c3)cc12	19	5	14.48	-136
NCGC00128770-01		Cc1ccccc1CNC(=O)c1ccc2c(c1)c(C)c(C)n2C	19	5	0.00115	-80.36
NCGC00128836-01		CCn1c(C)c(C)c2cc(C(=O)NCc3ccc(OC(C)C)cc3)ccc21	19	5	6.467	-137.8
NCGC00128766-01		CCOc1ccc(CNC(=O)c2ccc3c(c2)c(C)c(C)n3C)cc1	19	5	16.24	-134.1
NCGC00124369-01		CCOc1ccc(cc1)NC(=O)CN(C)[S+](=O)(c2ccc3c(c2)c4c([nH]3)CCCC4)[O-]	20	2	20.45	-81.72
NCGC00124343-01		CN(CC(=O)Nc1cccc(c1)C(F)(F)F)[S+](=O)(c2ccc3c(c2)c4c([nH]3)CCCC4)[O-]	20	2	14.48	-97.31
NCGC00108886-02		Cc1ccn2c(c1)nc(c2Nc3ccc4c(c3)OCO4)c5ccc(cc5)Cl	21	5	1.823	-77.5
NCGC00108892-01		Cc1ccc2nc(c(n2c1)Nc3ccc4c(c3)OCO4)c5ccc(cc5)O	21	5	7.256	-109.4
NCGC00108920-01		Cc1cccc2n1c(c(n2)c3ccc(cc3)SC)Nc4ccc5c(c4)OCO5	21	5	5.137	-101.6
NCGC00108922-01		Cc1cccc2n1c(c(n2)c3ccc(cc3)N(C)C)Nc4ccc5c(c4)OCO5	21	5	0.6467	-70.92
NCGC00106572-01		Cc1ccn2c(c1)nc(c2Nc3ccc4c(c3)OCCO4)c5ccc(cc5)N(C)C	21	5	0.9135	-68.18
NCGC00099857-01		CCN1C(=C(c2ccccc2[S+]1(=O)[O-])NC(=O)c3ccc(cc3)Cl)C(=O)c4ccccc4	22	2	0.00129	-68.94
NCGC00101575-01		CCCCCN1C(=C(c2ccccc2[S+]1(=O)[O-])NC(=O)c3ccc(cc3)OC)C(=O)c4ccccc4	22	2	3.241	-105.7
NCGC00522969-01	Structure is not released due to legal regulations.		23	2	17.78	-69.79
NCGC00522978-01	Structure is not released due to legal regulations.		23	2	1.413	-97.89
NCGC00130383-01		COc1cc2c(cc1OC)ncc3c2n(nc3c4ccccc4)CC(=O)NC5CCCCC5	24	2	9.135	-114.3
NCGC00130391-01		CCc1ccc(cc1)c2c3cnc4ccc(cc4c3n(n2)CC(=O)NC5CCCCC5)OC	24	2	1.15	-60.33
NCGC00125032-01		CCN(CC)c1ccc(c(c1)C)NC(=O)c2c(nn(c2n3cccc3)c4ccc(cc4)F)C	25	2	6.467	-134.7
NCGC00114268-01	4	CCN(CC)c1ccc(c(c1)C)NC(=O)c2cnn(c2n3cccc3)c4ccccc4	25	2	6.467	-128
NCGC00101981-03		Cc1ccc(NC(=O)CC2Nc3cccc4cccc(c34)NC2=O)cc1	26	2	20.45	-75.13
NCGC00101979-01		CC(=O)c1ccc(NC(=O)CC2Nc3cccc4cccc(c34)NC2=O)cc1	26	2	18.23	-71.7
NCGC00416781-01	Structure is not released due to legal regulations.		27	2	1.995	-62.12
NCGC00416887-01	Structure is not released due to legal regulations.		27	2	7.943	-107
NCGC00454131-01		COc1ccccc1CNC(=O)c1cc2c(N3CCSCC3)nc(C)cn2n1	28	2	14.13	-111.9
NCGC00454127-01		Cc1cn2nc(C(=O)NC3CCCCCC3)cc2c(N2CCSCC2)n1	28	2	12.59	-124.5
NCGC00140799-02		CCOC(=O)N1CCc2c(sc(NCc3cccs3)c2C(=O)Nc2ccc(OC)cc2OC)C1	29	2	10.25	-101.7
NCGC00140602-01		CCOC(=O)c1ccc(NC(=O)c2c(NCc3cccs3)sc3c2CCCC3)cc1	29	2	16.24	-82.07
NCGC00482090-01		c1cc2c(cc(nn2c1)C(=O)NCCc3ccc(cc3)Cl)c4cccs4	30	2	11.22	-109.4
NCGC00482371-01		c1cc2c(cc(nn2c1)C(=O)NCC(F)F)c3cccs3	30	2	14.13	-113.5
NCGC00138305-01		COc1cccc(c1)Nc2nnc(s2)c3cc4ccc(cc4oc3=O)O	31	2	6.467	-112.5
NCGC00138307-01		CCOc1ccccc1Nc2nnc(s2)c3cc4cc(ccc4oc3=O)OC	31	2	11.5	-83.56
NCGC00523977-01		CN1CCN(CC1)c2c(nc(o2)c3ccccc3F)[S+](=O)(c4ccc(cc4)Cl)[O-]	32	2	5.012	-73.41
NCGC00115352-01		Cc1ccccc1c2nc(c(o2)N3CCN(CC3)c4ccc(cc4)OC)[S+](=O)(c5ccccc5)[O-]	32	2	2.575	-104.6
NCGC00131575-01		Cc1cccc(c1)Cn2cccc2CN[S+](=O)(c3ccc(c(c3)OC)OC)[O-]	33	2	16.24	-125.3
NCGC00131599-01		CCc1ccc(cc1)[S+](=O)(NCc2cccn2Cc3cccc(c3)C)[O-]	33	2	20.45	-113.4
NCGC00397949-01		CN1CCN(CC1)c2ccc(cn2)c3nc(on3)[C@@H]4CCCN4Cc5ccccc5	34	2	17.78	-98.5
NCGC00395913-01		c1ccc(c(c1)CN2CCC[C@H]2c3nc(no3)c4ccnc(c4)N5CCOCC5)F	34	2	22.39	-72.64
NCGC00517930-01		CCc1cc(nc2n1nc(c2)c3ccco3)C(=O)NCc4ccc(o4)C	35	2	10	-100.1
NCGC00517908-01		Cc1cc(nc2n1nc(c2)c3ccco3)C(=O)NC4CCCC4	35	2	14.13	-85.25
NCGC00140007-01		CCOc1ccc(CNC(=O)CCCc2cn(C)c3ccccc23)cc1OC	36	2	8.142	-62.51
NCGC00121508-01		Cn1cc(CCCC(=O)NCc2ccccc2Cl)c2ccccc21	36	2	9.135	-105.9
NCGC00430638-01		Cn1c(C(=O)NCCN2CCCCC2)cc2c1CCN(Cc1cccc(F)c1)C2	37	2	15.85	-84.53
NCGC00430636-01		Cn1c(C(=O)Nc2ccc3c(c2)OCO3)cc2c1CCN(Cc1cccc(F)c1)C2	37	2	8.913	-101.6
NCGC00412861-01		Cc1cc(ccn1)c2cnc(c3c2CCO3)Nc4ccc(cc4)F	38	2	28.18	-75.76
NCGC00412680-01		CN1CCN(CC1)Cc2ccc(cc2)Nc3c4c(c(cn3)c5ccc(nc5)OC)CCO4	38	2	17.78	-104
NCGC00139481-01		COc1cc(c(cc1OC)OC)/C=C/c2nc3cc4ccccc4cc3c(=O)n2c5ccc(cc5)Cl	39	2	9.135	-96.05
NCGC00098610-02		Cc1ccccc1n2c(nc3ccccc3c2=O)/C=C/c4ccc(cc4)N(C)C	39	2	2.889	-104
NCGC00100405-01		CCc1ccc(cc1)n2c(ccc2c3ccc(cc3)F)CCC(=O)O	40	2	16.24	-94.39
NCGC00100686-01		CCOc1ccc(cc1)n2c(ccc2c3ccc(cc3)Br)CCC(=O)O	40	2	12.9	-118.4
NCGC00413907-01		c1ccc(cc1)CN2Cc3c(ccc(n3)c4ccoc4)OCC2=O	41	2	17.78	-103.8
NCGC00413820-01		O=C1COc2ccc(N3CCCC3)nc2CN1Cc1ccc(C(F)(F)F)cc1	41	2	15.85	-127.5
NCGC00447060-01		Cn1ccnc1c2ccc(nn2)N3CC[C@]4(CCN(C[C@H]4C3)[S+](=O)(C)[O-])O	42	2	11.22	-101.4
NCGC00431631-01		Cn1ccnc1c2ccc(nn2)N3CCCC(C3)(CCOc4ccccc4)CO	42	2	10	-109.4
NCGC00128778-01		Cc1ccc(C)c(N2CCN(C(=O)c3ccc4c(c3)c(C)c(C)n4C)CC2)c1	43	2	2.575	-70.18
NCGC00112151-01		O=C(c1ccc2c(c1)N(Cc1ccc(F)cc1)CCS2)N1CCN(c2ccccc2)CC1	43	2	8.142	-96.06
NCGC00415924-01		Oc1ccccc1CN1CC(CNc2cccnc2)C2(C1)CN(c1ccccc1)C2	44	2	8.913	-102.8
NCGC00416029-01		CC(C)c1ccc(CN2CC(CNC(=O)C3CCOCC3)C3(C2)CN(c2ccccc2)C3)cc1	44	2	22.39	-83.69
NCGC00412094-01		COc1ccc(cc1)c2cc(cn3c2cnc3)c4ccncc4	45	3	11.22	-103
NCGC00412042-01		COc1cc(ccc1c2cc(c3cncn3c2)c4ccc(nc4)O)F	45	3	17.78	-72.61
NCGC00412157-01		c1cc(cc(c1)N2CCOCC2)c3cc(c4cncn4c3)c5cccnc5	45	3	15.85	-99.5
NCGC00504890-01		CN(Cc1cccc(c1)N2CCN(CC2)Cc3c(ccc(c3Cl)Cl)Cl)[S+](=O)(C)[O-]	46	2	14.13	-106
NCGC00377541-01		COc1ccc(N2CC3CCC(C2)N3Cc2cccc(Cl)c2)cc1	46	2	3.981	-99.58
