# Supplementary material for: Targeting of interaction between BB0323-BB0238 informs new paradigms in Lyme disease therapeutics
Source: PLoS Pathog. 2026 Jan 2;22(1):e1013805. doi: 10.1371/journal.ppat.1013805 (PMC12758692; doi:10.1371/journal.ppat.1013805)
Supplement: S2 Table — (XLSX) [file ppat.1013805.s007.xlsx]

## Sheet: Stage 1
NCGC ID	Sample name	Structure	BB238/BB323 AlphaLisa		GST-His counter		Cytotoxicity in HEK
			IC50, μM	Efficacy	EC50, μM	Efficacy	CC50, μM	Efficacy
NCGC00015412-20	EBSELEN		0.110425	-100.363	1.8691	-115.73	17.8144	-73.941
NCGC00386289-08	Dynasore		0.553435	-97.692	null	0	null	5.048
NCGC00179599-09	Cefoperazone		2.20326	-91.596	0.008349	36.438	null	0
NCGC00483038-01	TAK-599		2.20326	-69.602	23.5306	-100.154	null	0
NCGC00091695-03	Triethylenetetramine		3.11219	-115.703	5.26784	73.62	null	0
NCGC00386146-02	VX-222, Lomibuvir		3.11219	-72.073	39.8629	-35.038	null	-6.395
NCGC00094926-01	ECONAZOLE NITRATE		3.91802	-64.884	null	0	15.8771	-54.816
NCGC00164620-01	Nadifloxacin		4.93249	-56.903	null	-32.231	null	0
NCGC00373220-03	CEFMENOXIME HYDROCHLORIDE		6.96733	-99.344	14.8468	-39.014	null	0
NCGC00378859-04	CHIR-090		6.96733	-54.614	null	16.462	null	0
NCGC00263908-01	MIFEPRISTONE		8.77135	-92.829	null	0	null	-3.494
NCGC00091902-01	Malathion		11.0425	-56.754	null	0	null	0
NCGC00094911-01	SULCONAZOLE NITRATE		12.3899	-98.134	null	-18.761	19.9881	-35.505
NCGC00181335-01	Diethylstilbestrol diphosphate		13.9017	-106.005	null	0	null	0
NCGC00095303-04	Cloxyquin		15.5979	-88.211	2.09716	32.43	17.8144	-114.006
NCGC00389340-01	Brivanib		15.5979	-58.855	null	0	null	-21.361
NCGC00015482-07	Gallamine		17.5011	-96.096	null	0	null	0
NCGC00015417-07	Epinephrine HCl		17.5011	-70.874	null	0	null	0

## Sheet: Stage 2
NCGC ID	Structure	BB0238/BB0323 AlphaLisa		GST-His counter		Cytotoxicity in HEK
		IC50, μM	Efficacy	AC50, μM	Efficacy	AC50, μM	Efficacy
NCGC00101025-02		0.214363	-99.2	6.77875	-105.514	5.06846	-93.31
NCGC00115014-02		0.324123	-115.829	2.88875	-137.848	null	-20.87
NCGC00099934-01		0.5137	-97.4	14.478	-103.642	13.6281	-74.045
NCGC00114962-02		0.5137	-98.407	1.02497	-106.591	null	0
NCGC00111057-01		0.576381	-102.191	1.2903	-127.63	17.1568	-48.072
NCGC00099928-01		0.7256	-101.5	5.137	-105.92	null	0
NCGC00410769-01		1	-96.8	12.5892	-126.74	null	0
NCGC00135751-02		1.70276	-103.6	9.57534	-173.7	9.64796	-93.871
NCGC00134265-01		1.82268	-98.3	11.5003	-123.981	null	0
NCGC00442565-01		1.99526	-102.1	2.81838	222.933	1.36281	-103.977
NCGC00141306-01		2.2946	-107.08	36.3671	-49.49	null	0
NCGC00412103-01		2.51189	-107.35	25.1309	-89.091	null	0
NCGC00102276-01		2.5746	-104	20.4508	-111.938	null	0
NCGC00122729-01		2.5746	-104	8.9167	-104.53	null	0
NCGC00122749-01		2.5746	-87.4	null	0	12.1461	-98.147
NCGC00130636-01		4.08047	-92.4	20.4508	-85.785	30.5095	-85.096
NCGC00122727-01		4.08047	-101.998	9.135	-138.27	null	0
NCGC00108150-02		4.08047	-63.885	11.5003	-90.56	null	0
NCGC00392478-01		4.46684	-101.8	39.8107	-155.966	null	-8.597
NCGC00414717-01		5.01187	-100.6	null	0	null	0
NCGC00104105-01		6.4671	-100.7	25.1309	-59.358	null	-29.275
NCGC00523446-01	Structure is not released due to legal regulations.	7.07946	-159.351	0.5011	98.83	null	0
NCGC00437145-01		7.9432	-105.8	1	85.47	6.83024	-77.421
NCGC00104111-01		9.13502	-104	null	0	19.648	-93.945
NCGC00413907-01		17.7828	-103.777	28.1838	-98.57	0.088256	34.285
